# Supplementary material for: Socioeconomic factors associated with severe acute malnutrition in Jamaica
Source: PLoS One. 2017 Mar 14;12(3):e0173101. doi: 10.1371/journal.pone.0173101 (PMC5349655; doi:10.1371/journal.pone.0173101)
Supplement: S1 File — (XLS) [file pone.0173101.s001.xls]

## Sheet: Sheet1
community_parish	no_cases	mean_pov	mean_age	prop_male	_tertiary_1	_tertiary_2	no_crimes
Above Rocks St. Catherine	1	16.9527	8	0	5.3837	4.51274	0
Aenon Town Clarendon	1	36.4708	9	1	5.0467	7.7147	0
Albion St. James	1	4.59786	4	1	13.715	13.8634	17
Alva St. Ann	2	47.9545	12.5	0.5	5.974	4.22026	0
Amity Westmoreland	1	6.73124	5	0	7.5167	16.5103	1
Annotto Bay St. Mary	1	21.711	3	1	5.9131	6.48164	3
Arcadia St. James	1	65.081	4	0	2.64	4.04412	0
Arlene Gardens St. Andrew	2	5.62594	5	0.5	29.2662	24.5504	8
Arnett Gardens St. Andrew	3	20.7865	8.33333	0.333333	5.9937	5.59519	51
Barbican St. Andrew	1	6.67593	5	1	35.3215	34.5193	20
Barking Lodge St. Thomas	2	41.7856	7	0	1.8817	2.56904	0
Bartons St. Catherine	1	14.743	4	0	2.964	4.57194	0
Belfield St. Mary	1	36.4196	24	1	3.93	4.57215	4
Berkshire Westmoreland	2	44.6	6.5	0.5	0.655	1.71233	0
Bluefields Westmoreland	1	24.6184	15	1	2.7788	2.88701	1
Bogwalk St. Catherine	5	16.7016	13.75	0.625	4.1796	4.42579	47
Boucher Park St. Andrew	3	14.5045	13.5	1	10.585	8.13729	6
Braeton St. Catherine	1	5.01899	21	0	16.2557	17.7415	0
Brainerd St. Mary	1	65.0736	20	1	1.225	4.66053	1
Brandon Hill St. Andrew	2	41.0608	5	0.5	2.7067	4.37284	0
Bridgeport St. Catherine	1	1.51669	16	1	27.5168	26.4139	0
Broadgate St. Mary	1	33.5	2	1	1.065	1.6129	0
Browns Hill St. Catherine	1	19.8815	6	1	3.1507	4.8438	0
Browns Town St. Ann	6	28.5056	8.6	0.8	9.1237	11.1945	29
Bucknor Clarendon	1	29.8455	17	1	2.2233	4.17709	0
Bucks Common Clarendon	3	27.6517	7	0.5	7.99	3.56286	19
Buff Bay Portland	1	26.3805	4	1	9.6125	9.96813	0
Bull Bay/ Seven Mile St. Andrew	2	26.1203	4.5	0.5	8.4995	8.40146	7
Bull Savannah St. Elizabeth	1	15.4524	9	0	3.7883	5.22257	0
Bushy Park Clarendon	1	22.0299	7	1	8.2925	9.89942	0
Calderwood St. Ann	1	58.1081	15	1	1.2878	2.27046	0
Camberwell St. Mary	1	36.4	7	1	2.172	3.05556	1
Castleton St. Mary	1	38.8392	9	0	2.292	3.76055	0
Cauldwell Hanover	1	12.1869	32	1	0.9867	2.54975	0
Cave Valley St. Ann	1	45.0091	4	0	4.04	4.04531	1
Central Down Town Kingston	1	23.0014	7	0	5.396	6.25772	31
Central Port Antonio Portland	2	15.6731	10	0	6.9458	9.20892	0
Central Village St. Catherine	7	16.2824	10.5833	0.75	6.5441	4.33337	118
Charles Town St. Mary	1	13.6234	18	1	6.2775	8.83055	4
Church Corner St. Thomas	2	19.9248	9	0.5	8.35	11.2127	1
Claremont St. Ann	1	32.6935	7	1	6.7225	8.047	0
Cockburn Gardens St. Andrew	1	27.2813	5	1	5.1437	5.19721	24
Cockpit Clarendon	1	24.5	6	1	6.63	6.45161	0
Cole Gate St. Ann	1	20.5471	9	0	7.6367	7.51588	0
Coleyville Manchester	1	33.3797	10	0	4.9064	6.36536	4
Content Gap St. Andrew	1	28.9463	6	0	6.93	8.92508	0
Cornwall Mountian Westmoreland	1	41.2814	6	0	2.68	2.2807	0
Coxswain Clarendon	1	38.7817	5	0	1.6375	4.5689	0
Craig Head Manchester	1	37.4265	8	1	2.5083	8.68859	4
Darliston Westmoreland	1	24.0957	3	1	7.1022	7.33285	1
Delacree Park/ Union Gardens St. Andrew	1	21.271	7		5.89	4.85471	13
Delacree Pen St. Andrew	8	23.6888	7	0.642857	3.673	3.39272	142
Delveland Westmoreland	1	28.5864	12	1	1.4243	2.55704	0
Denham Town Kingston	4	37.0725	9	0.5	4.1429	1.34938	46
Duanvale Trelawny	2	30.0371	5	1	3.49	5.84677	0
Duhaney Pen St. Thomas	1	16.9626	6	1	3.752	5.42192	1
Effortville Clarendon	1	28.5914	6	0	3.9625	4.22239	7
Eleven Miles St. Thomas	2	16.7676	10	1	2.8333	4.12401	2
Elleston Flats/ Mona Commons St. Andrew	2	18.6828	13	0.5	32.5525	21.9897	3
Ensom St. Catherine	4	6.68117	8	0.5	16.4346	18.0043	0
Epworth St. Ann	1	42.5041	5	1	6.145	5.09868	0
Exchange St. Ann	1	22.4321	16	0	9.216	8.09082	1
Ferris Westmoreland	1	27.7293	5	1	3.62	7.11462	1
Flankers St. James	1	13.4947	6	1	7.2875	4.00057	0
Four Paths Clarendon	1	15.1323	11	1	6.3471	12.1369	0
Frankfield Clarendon	1	37.5341	11	0	4.0292	5.41975	2
Franklyn Town Kingston	1	12.8335	2	0	7.59	5.37552	2
Frome Westmoreland	1	15.2832	6	1	8.252	6.25579	4
Fullerswood St. Elizabeth	1	16.2893	14	1	4.184	1.96647	0
Galina St. Mary	1	10.5613	6	1	4.1833	10.9912	0
Gimme-me-bit Clarendon	2	28.3025	7	0	4.032	3.87244	0
Glenmuir Clarendon	1	19.029	4	0	9.5314	10.4529	0
Golden Acres St. Catherine	2	15.1153	8	0.5	8.1767	10.2875	0
Gordon Town St. Andrew	1	22.9035	11	1	15.1267	13.538	2
Grange Hill Westmoreland	2	17.5034	7.5	0.5	3.6962	3.69728	14
Grants Pen St. Andrew	2	17.8421	8	0	7.8656	6.96511	7
Granville St. James	1	17.4327	3	1	6.7731	6.14789	0
Greater Portmore St. Catherine	2	2.61365	5.5	0.5	22.8936	20.1724	60
Green Island Hanover	1	8.48518	16	1	4.4325	3.93284	0
Greendale St. Catherine	2	11.3283	6	1	7.0862	11.0728	39
Gregory Park St. Catherine	4	10.4351	14.25	0.75	14.8232	12.7736	13
Grove Place Manchester	1	31.6172	10	1	2.0633	17.8626	0
Hannah Town/ Craig Town Kingston	3	27.9603	8.5	0.75	2.9492	3.08914	30
Harbour View St. Andrew	1	5.27795	8	0	24.1335	23.8693	0
Harmons Manchester	2	42.6548	10	0.5	1.685	2.10843	0
Hayes Clarendon	6	17.5012	12.7	0.5	4.6676	5.18058	56
Hellshire St. Catherine	1	7.33863	12	1	19.4483	18.8851	0
Highgate St. Mary	3	23.8044	10.3333	0.666667	6.6171	8.09459	7
Hope Bay Portland	1	26.7408	6	0	3.6156	5.17035	0
Hope Pastures/ UTECH St. Andrew	1	2.44347	16	0	48.139	42.0124	4
Inverness Clarendon	1	22.4	6	1	3.785	4.73047	0
Islington St. Mary	2	34.8	5	1	3.1	5.1228	3
Jacks Hill St. Andrew	1	29.3579	16	1	19.575	16.5513	0
Jones Pen St. Thomas	1	25.5651	10	0	2.28	3.92512	0
Kencot St. Andrew	1	13.6725	7	0	11.92	6.74492	3
Keystone St. Catherine	1	4.37491	5	1	28.556	24.3464	0
Kintyre St. Andrew	1	20.2898	5	1	6.5217	6.12387	0
Kitson Town St. Catherine	2	18.2995	7	1	4.7071	6.55284	15
Lacovia St. Elizabeth	1	20.0079	9	1	4.7047	4.11431	1
Lambs River Westmoreland	1	45.5528	19	0	2.535	1.29032	1
Lawrence Tavern St. Andrew	2	27.7161	9.5	0.5	6.3023	5.78522	5
Linstead St. Catherine	5	13.5294	6.22222	0.444444	6.5579	6.61846	75
Llandewey St. Thomas	1	33.3	3	0	4.32	0.403226	0
Lluidas Vale St. Catherine	4	22.9228	5.75	0.25	2.5264	2.41233	5
Longville Park Clarendon	2	7.1965	5.5	0.5	23.9425	20.2803	3
Maggotty St. Elizabeth	1	37.3622	6	0	2.723	3.75575	0
Majestic Gardens St. Andrew	5	54.6205	8	0.333333	0.9633	0.930393	36
Mandeville Proper Manchester	1	3.31113	7	1	23.4281	22.9815	22
Mavis Bank St. Andrew	5	25.9611	6	0.5	4.1244	5.57174	6
Maxfield Park St. Andrew	3	17.3637	12.6667	0.333333	5.9273	4.84993	12
May Day Manchester	1	18.3175	11	0	9.665	7.5054	3
May Pen Proper Clarendon	2	20.051	10	0	5.6859	6.01114	69
Mile Gully Manchester	1	33.5289	21	1	3.2475	6.54122	0
Mineral Heights Clarendon	1	10.4933	9	1	20.2133	23.6986	0
Mitchell Town Clarendon	1	25.8768	6	1	1.86	2.20386	1
Molynes Four Roads St. Andrew	2	16.2127	8	1	10.0531	10.962	11
Moore Town Portland	1	24.5	3	0	1.25	2.63902	0
Morant Bay St. Thomas	2	19.0811	11	0.5	6.11	5.43285	11
Morgans Pass Clarendon	2	32.808	11	1	2.434	3.70205	1
Mountain View Gardens St. Andrew	2	15.2382	5.5	1	6.1113	15.7885	9
Mountainside St. Elizabeth	1	40.4887	22	1	1.565	2.8026	0
Naggo Head St. Catherine	2	8.93592	5.5	0.5	11.1075	7.90764	7
Nain St. Elizabeth	2	20.2824	8.5	0.5	4.178	3.66399	0
Negril Westmoreland	2	14.8761	3	0.5	7.3727	4.14223	6
New Denbigh Clarendon	3	22.5056	12.6667	0.666667	5.8413	3.76739	3
New Market St. Elizabeth	3	33.227	4.66667	0.333333	2.0044	4.29642	2
Newport East Kingston	3	18.1284	8.66667	0.666667	3.49	0.738007	22
Ocho Rios St. Ann	1	22.8364	9	1	13.0109	11.0275	38
Old Harbour Bay St. Catherine	2	19.2909	9.5	0	4.3685	5.68452	12
Old Harbour Road St. Catherine	2	11.6435	18	1	12.4042	18.1247	0
Old Harbour St. Catherine	9	13.9674	6	0.416667	9.121	10.8924	74
Oracabessa St. Mary	3	21.7584	9.66667	0.333333	6.8265	6.98115	11
Palmers Cross Clarendon	1	19.0385	15	1	5.3278	7.09385	0
Papine St. Andrew	3	16.8406	13.25	0.5	9.1389	12.47	11
Parottee St. Elizabeth	1	15.8347	11	0	2.04	3.33333	1
Part of Guys Hill St. Catherine	1	23.2271	10	1	2.8683	4.13817	0
Part of Kellits Clarendon	1	40.7192	5	1	2.7636	3.33078	0
Passage Fort St. Catherine	2	4.74087	6	0.5	16.8167	14.6599	5
Passmore Town Kingston	2	20.9649	12	1	5.94	3.72058	16
Penwood St. Andrew	3	21.7355	11.5	1	2.5307	3.89573	5
Petersfield Westmoreland	2	16.7779	12.5	0	5.939	7.41387	3
Pike Manchester	1	37.9629	17	1	2.04	10.2975	0
Point Hill St. Catherine	2	14.1781	11.5	0.5	2.5408	3.45083	9
Port Maria St. Mary	2	26.0873	16	1	5.9164	6.88854	20
Portland Cottage Clarendon	1	26.9806	7	0	1.58	2.55764	0
Porus Manchester	1	30.468	10	0	4.2717	5.19621	2
Prospect Portland	1	23.7171	18	1	8.8355	10.1661	0
Prospect St. Mary	1	8.16143	3	1	16.4833	13.8699	0
Rae Town Kingston	1	25.1818	5	1	2.51	2.60618	4
Red Hills (Rural) St. Andrew	2	22.0447	19.5	0.5	9.6256	9.05419	0
Redwood St. Catherine	3	25.6772	12.3333	0.333333	2.0233	3.01336	1
Richmond St. Mary	1	38.9443	9	1	2.8325	3.13737	0
Riversdale St. Catherine	3	15.0597	14	0.333333	2.8262	4.84975	0
Robins Hall Manchester	1	40.8459	3	1	3.495	6.29139	0
Rock River Clarendon	1	34.8267	5	1	1.6755	1.73506	0
Rocky Point Clarendon	1	24.342	8	0	1.1688	2.17391	0
Rose Town St. Andrew	1	38.1046	25	1	2.16	1.63625	9
Rowlandsfield St. Thomas	1	41.0253	4	1	2.125	2.16285	0
Runaway Bay St. Ann	2	26.3	10.5	0.5	10.856	12.0085	3
Salt Marsh Trelawny	1	19.6844	6	1	8.3675	10.4249	2
Sandy Bay Clarendon	1	21.3145	3	1	5.2817	7.4344	1
Sanguinetti Clarendon	1	36.8658	8	1	3.194	1.84805	1
Savannah-la-mar Business Dist. Westmoreland	1	12.9791	11	1	5.7582	6.62846	3
Seaview Gardens St. Andrew	4	12.8637	6.66667	0.5	5.0335	5.52501	13
Seaward Pen St. Andrew	1	22.8325	12	1	7.0486	6.50008	5
Seymour Lands St. Andrew	3	3.0728	16	0.5	46.17	44.605	7
Siloah St. Elizabeth	1	31.7652	4	1	3.1437	3.74468	0
Sligoville St. Catherine	2	14.3025	10	0.5	3.8887	6.32418	3
Slipe St. Elizabeth	1	27.99	6	0	2.15	1.13736	2
Smithville Clarendon	1	49.1406	15	1	1.25	3.61111	2
Snow Hill Portland	1	17.4451	6	0	10.9333	16.3636	0
Snowdon Manchester	1	27.2135	13	1	7.3467	9.30233	1
Southside Kingston	1	40.8868	10	0	2.218	1.6551	2
Spaldings Clarendon	1	33.5355	5	1	8.9017	7.13486	0
Spanish Town Central St. Catherine	6	18.0256	8.1	0.625	5.9242	9.178	168
Spot Valley St. James	1	24.7752	9	0	3.29	3.12849	1
St. Ann's Bay St. Ann	4	33.8245	10.25	0.25	5.8927	6.92607	15
St. John's East St. Catherine	7	14.7215	7.66667	1	6.3979	5.93082	20
St. John's West St. Catherine	1	9.68553	5	0	16.1693	11.7259	0
Steer Town St. Ann	3	25.5475	7.5	0.5	6.6683	7.4527	3
Summerfield Clarendon	4	29.0713	6.75	0.5	2.195	4.537	2
Swift River Portland	2	37.3	7.5	0.5	0.42	3.43797	0
Temple Hall St. Andrew	2	29.7692	11.5	1	9.375	8.85236	2
Thompson Town Clarendon	2	36.4262	16.5	0.5	2.394	3.54759	2
Thornton St. Elizabeth	2	26.8712	14	1	2.7944	3.52505	3
Tivoli Gardens Kingston	1	12.4652	7	0	4.8362	2.4789	0
Tollgate Clarendon	1	23.2636	4		5.8643	6.36588	4
Top Hill Manchester	2	33.7932	15	0.5	5.43	5.64226	0
Troy Trelawny	1	35.1823	15	1	1.3629	2.5622	0
Walderston Manchester	2	25.9598	6	0.5	6.255	1.47949	2
Waltham Gardens St. Andrew	4	14.2627	5.5	0	7.688	8.09594	20
Watchwell St. Elizabeth	1	22.2837	3	0	2.376	3.67582	3
Water Lane Clarendon	1	20.4002	11	1	3.288	4.6815	0
Waterhouse St. Andrew	5	24.6036	8.375	0.75	5.37	4.0622	41
Watt Town St. Ann	1	52.3471	10	0	2.82	4.40299	0
Welcome Hall St. James	1	26.4452	14	1	4.965	2.5098	0
West Down Town Kingston	1	34.9368	4	0	2.6986	1.22517	16
White Hall St. Thomas	3	35.6	5	0.75	4.47	2.14357	1
Whitehall St. Andrew	1	20.8763	7	0	12.88	15.1013	15
Whitfield Town St. Andrew	3	24.9562	3.5	0.75	3.581	3.16835	23
Wilton Gardens/ Rema St. Andrew	4	34.9649	12.25	0.5	0.9967	2.06995	36
Woodhall Clarendon	1	31.7374	6	1	2.817	4.56654	0
Yallahs St. Thomas	1	14.4647	4	0	4.6609	5.78396	0
York Town Clarendon	1	21.7869	11	0	3.875	5.50857	0
