# Supplementary material for: Socioeconomic factors associated with severe acute malnutrition in Jamaica
Source: PLoS One. 2017 Mar 14;12(3):e0173101. doi: 10.1371/journal.pone.0173101 (PMC5349655; doi:10.1371/journal.pone.0173101)
Supplement: S2 File — (XLS) [file pone.0173101.s002.xls]

## Sheet: Sheet1
diag_n1	mean_pov	mean_crime	mean_age	_tertiary_1	_tertiary_2
13	23.1969	95	7.41667	7.26008	6.02696
19	24.3891	153	10.2667	9.79263	8.47722
11	20.5503	48	10.1	7.61124	6.94176
6	26.9321	58	6.16667	7.96383	7.64221
5	22.2998	39	12.625	5.32793	4.83465
6	27.1743	73	7.83333	5.8067	5.68282
31	24.1536	140	8.24074	5.40517	6.77631
38	27.4627	236	10.3438	5.76473	5.84876
24	21.0539	254	9.95238	10.9873	11.2056
30	23.7256	520	9.16026	6.50572	7.31598
20	18.7348	105	9.6579	7.39019	7.46125
21	23.9106	64	7.8	7.09499	7.39768
16	27.0518	49	9.5	6.41518	6.74367
