# Supplementary material for: Socioeconomic factors associated with severe acute malnutrition in Jamaica
Source: PLoS One. 2017 Mar 14;12(3):e0173101. doi: 10.1371/journal.pone.0173101 (PMC5349655; doi:10.1371/journal.pone.0173101)
Supplement: S3 File — (XLS) [file pone.0173101.s003.xls]

## Sheet: Sheet1
ksa	diag_n1	mean_pov	mean_crime	mean_age	_tertiary_1	_tertiary_2
0	22	22.3137	82	8.76316	5.60609	6.79368
0	33	26.211	198	10.0345	6.11116	6.17316
0	19	22.3116	237	9.64706	6.70001	7.59181
0	25	24.3323	460	8.80303	5.20933	6.27982
0	15	19.3116	61	11.1071	6.90119	7.19771
0	15	26.511	43	7.78571	7.10941	7.32725
0	14	27.8898	28	9.42857	4.74409	5.89402
1	13	23.1969	95	7.41667	7.26008	6.02696
1	19	24.3891	153	10.2667	9.79263	8.47722
1	11	20.5503	48	10.1	7.61124	6.94176
1	6	26.9321	58	6.16667	7.96383	7.64221
1	5	22.2998	39	12.625	5.32792	4.83465
1	6	27.1743	73	7.83333	5.8067	5.68282
1	9	28.5234	58	7	4.92796	6.73507
1	5	39.5621	38	13.3333	2.4159	2.71279
1	5	15.7086	17	11.25	29.2083	26.5644
1	5	20.3885	60	11.125	13.6358	13.0148
1	5	17.12	44	5.6	8.7594	8.19914
1	6	17.8431	21	7.83333	7.06137	7.56201
1	2	21.1858	21	10	18.1128	12.6912
