# Supplementary material for: Socioeconomic factors associated with severe acute malnutrition in Jamaica
Source: PLoS One. 2017 Mar 14;12(3):e0173101. doi: 10.1371/journal.pone.0173101 (PMC5349655; doi:10.1371/journal.pone.0173101)
Supplement: S4 File — (XLS) [file pone.0173101.s004.xls]

## Sheet: Sheet1
community_parish	no_cases	mean_pov	mean_age	prop_male	_tertiary_1	_tertiary_2	no_crimes	ksa_crime	ksa_crime_yn
Aenon Town Clarendon	1	36.4708	9	1	5.0467	7.7147	0	0	0
Albion St. James	1	4.59786	4	1	13.715	13.8634	17	0	0
Amity Westmoreland	1	6.73124	5	0	7.5167	16.5103	1	0	0
Annotto Bay St. Mary	1	21.711	3	1	5.9131	6.48164	3	0	0
Arlene Gardens St. Andrew	2	5.62594	5	0.5	29.2662	24.5504	8	2	1
Arnett Gardens St. Andrew	2	20.7865	5.5	0.5	5.9937	5.59519	51	1	1
Barbican St. Andrew	1	6.67593	5	1	35.3215	34.5193	20	0	0
Belfield St. Mary	1	36.4196	24	1	3.93	4.57215	4	0	0
Berkshire Westmoreland	1	44.6	5	1	0.655	1.71233	0	0	0
Bluefields Westmoreland	1	24.6184	15	1	2.7788	2.88701	1	0	0
Bogwalk St. Catherine	3	16.7016	21.5	0.75	4.1796	4.42579	47	0	0
Boucher Park St. Andrew	3	14.5045	13.5	1	10.585	8.13729	6	2	1
Brainerd St. Mary	1	65.0736	20	1	1.225	4.66053	1	0	0
Brandon Hill St. Andrew	2	41.0608	5	0.5	2.7067	4.37284	0	0	0
Browns Town St. Ann	5	28.5056	9	0.75	9.1237	11.1945	29	0	0
Bucks Common Clarendon	3	27.6517	7	0.5	7.99	3.56286	19	0	0
Buff Bay Portland	1	26.3805	4	1	9.6125	9.96813	0	0	0
Bull Bay/ Seven Mile St. Andrew	2	26.1203	4.5	0.5	8.4995	8.40146	7	2	1
Bull Savannah St. Elizabeth	1	15.4524	9	0	3.7883	5.22257	0	0	0
Camberwell St. Mary	1	36.4	7	1	2.172	3.05556	1	0	0
Cauldwell Hanover	1	12.1869	32	1	0.9867	2.54975	0	0	0
Cave Valley St. Ann	1	45.0091	4	0	4.04	4.04531	1	0	0
Central Down Town Kingston	1	23.0014	7	0	5.396	6.25772	31	1	1
Central Village St. Catherine	5	16.2824	11.625	0.875	6.5441	4.33337	118	0	0
Charles Town St. Mary	1	13.6234	18	1	6.2775	8.83055	4	0	0
Church Corner St. Thomas	1	19.9248	10	1	8.35	11.2127	1	0	0
Cockburn Gardens St. Andrew	1	27.2813	5	1	5.1437	5.19721	24	1	1
Cockpit Clarendon	1	24.5	6	1	6.63	6.45161	0	0	0
Coleyville Manchester	1	33.3797	10	0	4.9064	6.36536	4	0	0
Content Gap St. Andrew	1	28.9463	6	0	6.93	8.92508	0	1	1
Craig Head Manchester	1	37.4265	8	1	2.5083	8.68859	4	0	0
Darliston Westmoreland	1	24.0957	3	1	7.1022	7.33285	1	0	0
Delacree Park/ Union Gardens St. Andrew	1	21.271	7		5.89	4.85471	13	1	1
Delacree Pen St. Andrew	8	23.6888	7	0.642857	3.673	3.39272	142	5	1
Delveland Westmoreland	1	28.5864	12	1	1.4243	2.55704	0	0	0
Denham Town Kingston	4	37.0725	9	0.5	4.1429	1.34938	46	2	1
Duanvale Trelawny	2	30.0371	5	1	3.49	5.84677	0	0	0
Duhaney Pen St. Thomas	1	16.9626	6	1	3.752	5.42192	1	0	0
Effortville Clarendon	1	28.5914	6	0	3.9625	4.22239	7	0	0
Eleven Miles St. Thomas	1	16.7676	15	1	2.8333	4.12401	2	0	0
Elleston Flats/ Mona Commons St. Andrew	2	18.6828	13	0.5	32.5525	21.9897	3	1	1
Exchange St. Ann	1	22.4321	16	0	9.216	8.09082	1	0	0
Ferris Westmoreland	1	27.7293	5	1	3.62	7.11462	1	0	0
Frankfield Clarendon	1	37.5341	11	0	4.0292	5.41975	2	0	0
Franklyn Town Kingston	1	12.8335	2	0	7.59	5.37552	2	0	0
Frome Westmoreland	1	15.2832	6	1	8.252	6.25579	4	0	0
Galina St. Mary	1	10.5613	6	1	4.1833	10.9912	0	0	0
Gordon Town St. Andrew	1	22.9035	11	1	15.1267	13.538	2	0	0
Grange Hill Westmoreland	1	17.5034	3	1	3.6962	3.69728	14	0	0
Grants Pen St. Andrew	1	17.8421	9	0	7.8656	6.96511	7	1	1
Greater Portmore St. Catherine	2	2.61365	5.5	0.5	22.8936	20.1724	60	0	0
Greendale St. Catherine	1	11.3283	4	1	7.0862	11.0728	39	0	0
Gregory Park St. Catherine	1	10.4351	10	1	14.8232	12.7736	13	0	0
Hannah Town/ Craig Town Kingston	3	27.9603	8.5	0.75	2.9492	3.08914	30	1	1
Harbour View St. Andrew	1	5.27795	8	0	24.1335	23.8693	0	1	1
Hayes Clarendon	2	17.5012	11.5	0	4.6676	5.18058	56	0	0
Highgate St. Mary	1	23.8044	4	1	6.6171	8.09459	7	0	0
Hope Bay Portland	1	26.7408	6	0	3.6156	5.17035	0	0	0
Hope Pastures/ UTECH St. Andrew	1	2.44347	16	0	48.139	42.0124	4	0	0
Islington St. Mary	1	34.8	5	1	3.1	5.1228	3	0	0
Jacks Hill St. Andrew	1	29.3579	16	1	19.575	16.5513	0	0	0
Kencot St. Andrew	1	13.6725	7	0	11.92	6.74492	3	0	0
Kintyre St. Andrew	1	20.2898	5	1	6.5217	6.12387	0	1	1
Kitson Town St. Catherine	1	18.2995	12	1	4.7071	6.55284	15	0	0
Lacovia St. Elizabeth	1	20.0079	9	1	4.7047	4.11431	1	0	0
Lambs River Westmoreland	1	45.5528	19	0	2.535	1.29032	1	0	0
Lawrence Tavern St. Andrew	2	27.7161	9.5	0.5	6.3023	5.78522	5	2	1
Linstead St. Catherine	1	13.5294	5	0	6.5579	6.61846	75	0	0
Lluidas Vale St. Catherine	4	22.9228	5.75	0.25	2.5264	2.41233	5	0	0
Longville Park Clarendon	1	7.1965	4	1	23.9425	20.2803	3	0	0
Maggotty St. Elizabeth	1	37.3622	6	0	2.723	3.75575	0	0	0
Majestic Gardens St. Andrew	5	54.6205	8	0.333333	0.9633	0.930393	36	3	1
Mandeville Proper Manchester	1	3.31113	7	1	23.4281	22.9815	22	0	0
Mavis Bank St. Andrew	4	25.9611	6.66667	0.333333	4.1244	5.57174	6	1	1
Maxfield Park St. Andrew	3	17.3637	12.6667	0.333333	5.9273	4.84993	12	2	1
May Day Manchester	1	18.3175	11	0	9.665	7.5054	3	0	0
May Pen Proper Clarendon	2	20.051	10	0	5.6859	6.01114	69	0	0
Mile Gully Manchester	1	33.5289	21	1	3.2475	6.54122	0	0	0
Mineral Heights Clarendon	1	10.4933	9	1	20.2133	23.6986	0	0	0
Mitchell Town Clarendon	1	25.8768	6	1	1.86	2.20386	1	0	0
Molynes Four Roads St. Andrew	2	16.2127	8	1	10.0531	10.962	11	1	1
Moore Town Portland	1	24.5	3	0	1.25	2.63902	0	0	0
Morant Bay St. Thomas	1	19.0811	8	1	6.11	5.43285	11	0	0
Morgans Pass Clarendon	2	32.808	11	1	2.434	3.70205	1	0	0
Mountain View Gardens St. Andrew	2	15.2382	5.5	1	6.1113	15.7885	9	0	0
Mountainside St. Elizabeth	1	40.4887	22	1	1.565	2.8026	0	0	0
Naggo Head St. Catherine	1	8.93592	5	0	11.1075	7.90764	7	0	0
Nain St. Elizabeth	2	20.2824	8.5	0.5	4.178	3.66399	0	0	0
Negril Westmoreland	2	14.8761	3	0.5	7.3727	4.14223	6	0	0
New Denbigh Clarendon	1	22.5056	8	1	5.8413	3.76739	3	0	0
New Market St. Elizabeth	3	33.227	4.66667	0.333333	2.0044	4.29642	2	0	0
Newport East Kingston	2	18.1284	11	0.5	3.49	0.738007	22	2	1
Ocho Rios St. Ann	1	22.8364	9	1	13.0109	11.0275	38	0	0
Old Harbour Bay St. Catherine	2	19.2909	9.5	0	4.3685	5.68452	12	0	0
Old Harbour St. Catherine	3	13.9674	9	0.25	9.121	10.8924	74	0	0
Oracabessa St. Mary	2	21.7584	11.5	0	6.8265	6.98115	11	0	0
Papine St. Andrew	2	16.8406	17.5	1	9.1389	12.47	11	0	0
Parottee St. Elizabeth	1	15.8347	11	0	2.04	3.33333	1	0	0
Part of Kellits Clarendon	1	40.7192	5	1	2.7636	3.33078	0	0	0
Passage Fort St. Catherine	1	4.74087	5	1	16.8167	14.6599	5	0	0
Passmore Town Kingston	2	20.9649	12	1	5.94	3.72058	16	1	1
Penwood St. Andrew	1	21.7355	3	1	2.5307	3.89573	5	1	1
Petersfield Westmoreland	1	16.7779	18	0	5.939	7.41387	3	0	0
Point Hill St. Catherine	1	14.1781	6	0	2.5408	3.45083	9	0	0
Port Maria St. Mary	2	26.0873	16	1	5.9164	6.88854	20	0	0
Porus Manchester	1	30.468	10	0	4.2717	5.19621	2	0	0
Prospect St. Mary	1	8.16143	3	1	16.4833	13.8699	0	0	0
Rae Town Kingston	1	25.1818	5	1	2.51	2.60618	4	1	1
Red Hills (Rural) St. Andrew	1	22.0447	30	1	9.6256	9.05419	0	1	1
Redwood St. Catherine	1	25.6772	19	0	2.0233	3.01336	1	0	0
Richmond St. Mary	1	38.9443	9	1	2.8325	3.13737	0	0	0
Robins Hall Manchester	1	40.8459	3	1	3.495	6.29139	0	0	0
Rose Town St. Andrew	1	38.1046	25	1	2.16	1.63625	9	0	0
Rowlandsfield St. Thomas	1	41.0253	4	1	2.125	2.16285	0	0	0
Runaway Bay St. Ann	1	26.3	16	1	10.856	12.0085	3	0	0
Salt Marsh Trelawny	1	19.6844	6	1	8.3675	10.4249	2	0	0
Sandy Bay Clarendon	1	21.3145	3	1	5.2817	7.4344	1	0	0
Sanguinetti Clarendon	1	36.8658	8	1	3.194	1.84805	1	0	0
Savannah-la-mar Business Dist. Westmoreland	1	12.9791	11	1	5.7582	6.62846	3	0	0
Seaview Gardens St. Andrew	3	12.8637	4	0.25	5.0335	5.52501	13	1	1
Seaward Pen St. Andrew	1	22.8325	12	1	7.0486	6.50008	5	0	0
Seymour Lands St. Andrew	3	3.0728	16	0.5	46.17	44.605	7	1	1
Sligoville St. Catherine	1	14.3025	10	0	3.8887	6.32418	3	0	0
Slipe St. Elizabeth	1	27.99	6	0	2.15	1.13736	2	0	0
Smithville Clarendon	1	49.1406	15	1	1.25	3.61111	2	0	0
Snow Hill Portland	1	17.4451	6	0	10.9333	16.3636	0	0	0
Snowdon Manchester	1	27.2135	13	1	7.3467	9.30233	1	0	0
Southside Kingston	1	40.8868	10	0	2.218	1.6551	2	0	0
Spaldings Clarendon	1	33.5355	5	1	8.9017	7.13486	0	0	0
Spanish Town Central St. Catherine	2	18.0256	7.5	0.5	5.9242	9.178	168	0	0
Spot Valley St. James	1	24.7752	9	0	3.29	3.12849	1	0	0
St. Ann's Bay St. Ann	3	33.8245	10	0.333333	5.8927	6.92607	15	0	0
St. John's East St. Catherine	2	14.7215	8.5	1	6.3979	5.93082	20	0	0
Steer Town St. Ann	2	25.5475	9	0	6.6683	7.4527	3	0	0
Summerfield Clarendon	2	29.0713	7	0.5	2.195	4.537	2	0	0
Swift River Portland	1	37.3	10	0	0.42	3.43797	0	0	0
Temple Hall St. Andrew	2	29.7692	11.5	1	9.375	8.85236	2	2	1
Thompson Town Clarendon	1	36.4262	28	1	2.394	3.54759	2	0	0
Thornton St. Elizabeth	2	26.8712	14	1	2.7944	3.52505	3	0	0
Tivoli Gardens Kingston	1	12.4652	7	0	4.8362	2.4789	0	1	1
Tollgate Clarendon	1	23.2636	4		5.8643	6.36588	4	0	0
Troy Trelawny	1	35.1823	15	1	1.3629	2.5622	0	0	0
Walderston Manchester	2	25.9598	6	0.5	6.255	1.47949	2	0	0
Waltham Gardens St. Andrew	4	14.2627	5.5	0	7.688	8.09594	20	2	1
Watchwell St. Elizabeth	1	22.2837	3	0	2.376	3.67582	3	0	0
Waterhouse St. Andrew	5	24.6036	8.375	0.75	5.37	4.0622	41	4	1
Watt Town St. Ann	1	52.3471	10	0	2.82	4.40299	0	0	0
West Down Town Kingston	1	34.9368	4	0	2.6986	1.22517	16	0	0
White Hall St. Thomas	1	35.6	3	1	4.47	2.14357	1	0	0
Whitehall St. Andrew	1	20.8763	7	0	12.88	15.1013	15	0	0
Whitfield Town St. Andrew	2	24.9562	4	0.5	3.581	3.16835	23	1	1
Wilton Gardens/ Rema St. Andrew	4	34.9649	12.25	0.5	0.9967	2.06995	36	3	1
Woodhall Clarendon	1	31.7374	6	1	2.817	4.56654	0	0	0
