# Supplementary material for: Socioeconomic factors associated with severe acute malnutrition in Jamaica
Source: PLoS One. 2017 Mar 14;12(3):e0173101. doi: 10.1371/journal.pone.0173101 (PMC5349655; doi:10.1371/journal.pone.0173101)
Supplement: S5 File — (XLS) [file pone.0173101.s005.xls]

## Sheet: Sheet1
community_parish	diag_n1	mean_pov	mean_crime	mean_age	_tertiary_1	_tertiary_2	prop_male	ksa_with_crime_data	comm_no	parish
Aenon Town Clarendon	1	36.4708	0	9	5.0467	7.7147	1	0	1	Clarendon
Albion St. James	1	4.59786	17	4	13.715	13.8634	1	0	2	St.James
Amity Westmoreland	1	6.73124	1	5	7.5167	16.5103	0	0	3	Westmoreland
Annotto Bay St. Mary	1	21.711	3	3	5.9131	6.48164	1	0	4	St.Ann
Arlene Gardens St. Andrew	1	5.62594	0	6	29.2662	24.5504	0	1	5	St. Andrew
Arlene Gardens St. Andrew	1	5.62594	8	4	29.2662	24.5504	1	1	5	St. Andrew
Arnett Gardens St. Andrew	1	20.7865	33	3	5.9937	5.59519	0	1	6	St. Andrew
Arnett Gardens St. Andrew	1	20.7865	18	8	5.9937	5.59519	1	0	6	St. Andrew
Barbican St. Andrew	1	6.67593	20	5	35.3215	34.5193	1	0	7	St. Andrew
Belfield St. Mary	1	36.4196	4	24	3.93	4.57215	1	0	8	St.Mary
Berkshire Westmoreland	1	44.6	0	5	0.655	1.71233	1	0	9	Westmoreland
Bluefields Westmoreland	1	24.6184	1	15	2.7788	2.88701	1	0	10	Westmoreland
Bogwalk St. Catherine	2	16.7016	26	11	4.1796	4.42579	0.5	0	11	St. Catherine
Bogwalk St. Catherine	1	16.7016	21	32	4.1796	4.42579	1	0	11	St. Catherine
Boucher Park St. Andrew	2	14.5045	2	10	10.585	8.13729	1	1	12	St. Andrew
Boucher Park St. Andrew	1	14.5045	4	17	10.585	8.13729	1	1	12	St. Andrew
Brainerd St. Mary	1	65.0736	1	20	1.225	4.66053	1	0	13	St.Mary
Brandon Hill St. Andrew	2	41.0608	0	5	2.7067	4.37284	0.5	0	14	St. Andrew
Browns Town St. Ann	1	28.5056	5	9	9.1237	11.1945	0	0	15	St.Ann
Browns Town St. Ann	1	28.5056	6	13	9.1237	11.1945	1	0	15	St.Ann
Browns Town St. Ann	2	28.5056	17	5	9.1237	11.1945	1	0	15	St.Ann
Browns Town St. Ann	1	28.5056	1	9	9.1237	11.1945	1	0	15	St.Ann
Bucks Common Clarendon	2	27.6517	11	10	7.99	3.56286	0	0	16	Clarendon
Bucks Common Clarendon	1	27.6517	8	4	7.99	3.56286	1	0	16	Clarendon
Buff Bay Portland	1	26.3805	0	4	9.6125	9.96813	1	0	17	Portland
Bull Bay/ Seven Mile St. Andrew	1	26.1203	4	4	8.4995	8.40146	0	1	18	St. Andrew
Bull Bay/ Seven Mile St. Andrew	1	26.1203	3	5	8.4995	8.40146	1	1	18	St. Andrew
Bull Savannah St. Elizabeth	1	15.4524	0	9	3.7883	5.22257	0	0	19	St. Elizabeth
Camberwell St. Mary	1	36.4	1	7	2.172	3.05556	1	0	20	St.Mary
Cauldwell Hanover	1	12.1869	0	32	0.9867	2.54975	1	0	21	Hanover
Cave Valley St. Ann	1	45.0091	1	4	4.04	4.04531	0	0	22	St.Ann
Central Down Town Kingston	1	23.0014	31	7	5.396	6.25772	0	1	23	Kingston
Central Village St. Catherine	2	16.2824	21	3.5	6.5441	4.33337	0.5	0	24	St. Catherine
Central Village St. Catherine	1	16.2824	29	28	6.5441	4.33337	1	0	24	St. Catherine
Central Village St. Catherine	1	16.2824	57	9	6.5441	4.33337	1	0	24	St. Catherine
Central Village St. Catherine	1	16.2824	11	6	6.5441	4.33337	1	0	24	St. Catherine
Charles Town St. Mary	1	13.6234	4	18	6.2775	8.83055	1	0	25	St.Mary
Church Corner St. Thomas	1	19.9248	1	10	8.35	11.2127	1	0	26	St.Thomas
Cockburn Gardens St. Andrew	1	27.2813	24	5	5.1437	5.19721	1	1	27	St. Andrew
Cockpit Clarendon	1	24.5	0	6	6.63	6.45161	1	0	28	Clarendon
Coleyville Manchester	1	33.3797	4	10	4.9064	6.36536	0	0	29	Manchester
Content Gap St. Andrew	1	28.9463	0	6	6.93	8.92508	0	1	30	St. Andrew
Craig Head Manchester	1	37.4265	4	8	2.5083	8.68859	1	0	31	Manchester
Darliston Westmoreland	1	24.0957	1	3	7.1022	7.33285	1	0	32	Westmoreland
Delacree Park/ Union Gardens St. Andrew	1	21.271	13	7	5.89	4.85471		1	33	St. Andrew
Delacree Pen St. Andrew	1	23.6888	20	3	3.673	3.39272	0	1	34	St. Andrew
Delacree Pen St. Andrew	2	23.6888	30	4	3.673	3.39272	0.5	1	34	St. Andrew
Delacree Pen St. Andrew	1	23.6888	17	12	3.673	3.39272	0	1	34	St. Andrew
Delacree Pen St. Andrew	1	23.6888	22	3	3.673	3.39272	1	1	34	St. Andrew
Delacree Pen St. Andrew	1	23.6888	25	4	3.673	3.39272	1	1	34	St. Andrew
Delacree Pen St. Andrew	1	23.6888	7	13	3.673	3.39272	1	0	34	St. Andrew
Delacree Pen St. Andrew	1	23.6888	21	10	3.673	3.39272	1	0	34	St. Andrew
Delveland Westmoreland	1	28.5864	0	12	1.4243	2.55704	1	0	35	Westmoreland
Denham Town Kingston	2	37.0725	9	8	4.1429	1.34938	0.5	1	36	Kingston
Denham Town Kingston	1	37.0725	17	14	4.1429	1.34938	0	1	36	Kingston
Denham Town Kingston	1	37.0725	20	5	4.1429	1.34938	1	0	36	Kingston
Duanvale Trelawny	2	30.0371	0	5	3.49	5.84677	1	0	37	Trelawny
Duhaney Pen St. Thomas	1	16.9626	1	6	3.752	5.42192	1	0	38	St.Thomas
Effortville Clarendon	1	28.5914	7	6	3.9625	4.22239	0	0	39	Clarendon
Eleven Miles St. Thomas	1	16.7676	2	15	2.8333	4.12401	1	0	40	St.Thomas
Elleston Flats/ Mona Commons St. Andrew	1	18.6828	3	16	32.5525	21.9897	0	1	41	St. Andrew
Elleston Flats/ Mona Commons St. Andrew	1	18.6828	0	10	32.5525	21.9897	1	0	41	St. Andrew
Exchange St. Ann	1	22.4321	1	16	9.216	8.09082	0	0	42	St.Ann
Ferris Westmoreland	1	27.7293	1	5	3.62	7.11462	1	0	43	Westmoreland
Frankfield Clarendon	1	37.5341	2	11	4.0292	5.41975	0	0	44	Clarendon
Franklyn Town Kingston	1	12.8335	2	2	7.59	5.37552	0	0	45	Kingston
Frome Westmoreland	1	15.2832	4	6	8.252	6.25579	1	0	46	Westmoreland
Galina St. Mary	1	10.5613	0	6	4.1833	10.9912	1	0	47	St.Mary
Gordon Town St. Andrew	1	22.9035	2	11	15.1267	13.538	1	0	48	St. Andrew
Grange Hill Westmoreland	1	17.5034	14	3	3.6962	3.69728	1	0	49	Westmoreland
Grants Pen St. Andrew	1	17.8421	7	9	7.8656	6.96511	0	1	50	St. Andrew
Greater Portmore St. Catherine	1	2.61365	20	3	22.8936	20.1724	1	0	51	St. Catherine
Greater Portmore St. Catherine	1	2.61365	40	8	22.8936	20.1724	0	0	51	St. Catherine
Greendale St. Catherine	1	11.3283	39	4	7.0862	11.0728	1	0	52	St. Catherine
Gregory Park St. Catherine	1	10.4351	13	10	14.8232	12.7736	1	0	53	St. Catherine
Hannah Town/ Craig Town Kingston	2	27.9603	23	11	2.9492	3.08914	0.5	1	54	Kingston
Hannah Town/ Craig Town Kingston	1	27.9603	7	6	2.9492	3.08914	1	0	54	Kingston
Harbour View St. Andrew	1	5.27795	0	8	24.1335	23.8693	0	1	55	St. Andrew
Hayes Clarendon	1	17.5012	22	12	4.6676	5.18058	0	0	56	Clarendon
Hayes Clarendon	1	17.5012	34	11	4.6676	5.18058	0	0	56	Clarendon
Highgate St. Mary	1	23.8044	7	4	6.6171	8.09459	1	0	57	St.Mary
Hope Bay Portland	1	26.7408	0	6	3.6156	5.17035	0	0	58	Portland
Hope Pastures/ UTECH St. Andrew	1	2.44347	4	16	48.139	42.0124	0	0	59	St. Andrew
Islington St. Mary	1	34.8	3	5	3.1	5.1228	1	0	60	St.Mary
Jacks Hill St. Andrew	1	29.3579	0	16	19.575	16.5513	1	0	61	St. Andrew
Kencot St. Andrew	1	13.6725	3	7	11.92	6.74492	0	0	62	St. Andrew
Kintyre St. Andrew	1	20.2898	0	5	6.5217	6.12387	1	1	63	St. Andrew
Kitson Town St. Catherine	1	18.2995	15	12	4.7071	6.55284	1	0	64	St. Catherine
Lacovia St. Elizabeth	1	20.0079	1	9	4.7047	4.11431	1	0	65	St. Elizabeth
Lambs River Westmoreland	1	45.5528	1	19	2.535	1.29032	0	0	66	Westmoreland
Lawrence Tavern St. Andrew	1	27.7161	1	7	6.3023	5.78522	0	1	67	St. Andrew
Lawrence Tavern St. Andrew	1	27.7161	4	12	6.3023	5.78522	1	1	67	St. Andrew
Linstead St. Catherine	1	13.5294	75	5	6.5579	6.61846	0	0	68	St. Catherine
Lluidas Vale St. Catherine	2	22.9228	2	3	2.5264	2.41233	0	0	69	St. Catherine
Lluidas Vale St. Catherine	2	22.9228	3	8.5	2.5264	2.41233	0.5	0	69	St. Catherine
Longville Park Clarendon	1	7.1965	3	4	23.9425	20.2803	1	0	70	Clarendon
Maggotty St. Elizabeth	1	37.3622	0	6	2.723	3.75575	0	0	71	St. Elizabeth
Majestic Gardens St. Andrew	1	54.6205	3	11	0.9633	0.930393	1	1	72	St. Andrew
Majestic Gardens St. Andrew	1	54.6205	3	7	0.9633	0.930393		1	72	St. Andrew
Majestic Gardens St. Andrew	1	54.6205	4	6	0.9633	0.930393	0	1	72	St. Andrew
Majestic Gardens St. Andrew	2	54.6205	26	8	0.9633	0.930393	0	0	72	St. Andrew
Mandeville Proper Manchester	1	3.31113	22	7	23.4281	22.9815	1	0	73	Manchester
Mavis Bank St. Andrew	1	25.9611	3	9	4.1244	5.57174	1	1	74	St. Andrew
Mavis Bank St. Andrew	1	25.9611	0	4	4.1244	5.57174	0	0	74	St. Andrew
Mavis Bank St. Andrew	2	25.9611	3	7	4.1244	5.57174	0	0	74	St. Andrew
Maxfield Park St. Andrew	1	17.3637	6	6	5.9273	4.84993	1	1	75	St. Andrew
Maxfield Park St. Andrew	1	17.3637	4	27	5.9273	4.84993	0	1	75	St. Andrew
Maxfield Park St. Andrew	1	17.3637	2	5	5.9273	4.84993	0	0	75	St. Andrew
May Day Manchester	1	18.3175	3	11	9.665	7.5054	0	0	76	Manchester
May Pen Proper Clarendon	1	20.051	35	6	5.6859	6.01114	0	0	77	Clarendon
May Pen Proper Clarendon	1	20.051	34	14	5.6859	6.01114	0	0	77	Clarendon
Mile Gully Manchester	1	33.5289	0	21	3.2475	6.54122	1	0	78	Manchester
Mineral Heights Clarendon	1	10.4933	0	9	20.2133	23.6986	1	0	79	Clarendon
Mitchell Town Clarendon	1	25.8768	1	6	1.86	2.20386	1	0	80	Clarendon
Molynes Four Roads St. Andrew	1	16.2127	2	12	10.0531	10.962	1	1	81	St. Andrew
Molynes Four Roads St. Andrew	1	16.2127	9	4	10.0531	10.962	1	0	81	St. Andrew
Moore Town Portland	1	24.5	0	3	1.25	2.63902	0	0	82	Portland
Morant Bay St. Thomas	1	19.0811	11	8	6.11	5.43285	1	0	83	St.Thomas
Morgans Pass Clarendon	2	32.808	1	11	2.434	3.70205	1	0	84	Clarendon
Mountain View Gardens St. Andrew	1	15.2382	9	4	6.1113	15.7885	1	0	85	St. Andrew
Mountain View Gardens St. Andrew	1	15.2382	0	7	6.1113	15.7885	1	0	85	St. Andrew
Mountainside St. Elizabeth	1	40.4887	0	22	1.565	2.8026	1	0	86	St. Elizabeth
Naggo Head St. Catherine	1	8.93592	7	5	11.1075	7.90764	0	0	87	St. Catherine
Nain St. Elizabeth	1	20.2824	0	4	4.178	3.66399	0	0	88	St. Elizabeth
Nain St. Elizabeth	1	20.2824	0	13	4.178	3.66399	1	0	88	St. Elizabeth
Negril Westmoreland	2	14.8761	6	3	7.3727	4.14223	0.5	0	89	Westmoreland
New Denbigh Clarendon	1	22.5056	3	8	5.8413	3.76739	1	0	90	Clarendon
New Market St. Elizabeth	3	33.227	2	4.66667	2.0044	4.29642	0.333333	0	91	St. Elizabeth
Newport East Kingston	1	18.1284	6	11	3.49	0.738007	0	1	92	Kingston
Newport East Kingston	1	18.1284	16	11	3.49	0.738007	1	1	92	Kingston
Ocho Rios St. Ann	1	22.8364	38	9	13.0109	11.0275	1	0	93	St.Ann
Old Harbour Bay St. Catherine	1	19.2909	12	10	4.3685	5.68452	0	0	94	St. Catherine
Old Harbour Bay St. Catherine	1	19.2909	0	9	4.3685	5.68452	0	0	94	St. Catherine
Old Harbour St. Catherine	2	13.9674	22	15	9.121	10.8924	0.5	0	95	St. Catherine
Old Harbour St. Catherine	1	13.9674	52	3	9.121	10.8924	0	0	95	St. Catherine
Oracabessa St. Mary	1	21.7584	10	11	6.8265	6.98115	0	0	96	St.Mary
Oracabessa St. Mary	1	21.7584	1	12	6.8265	6.98115	0	0	96	St.Mary
Papine St. Andrew	2	16.8406	11	17.5	9.1389	12.47	1	0	97	St. Andrew
Parottee St. Elizabeth	1	15.8347	1	11	2.04	3.33333	0	0	98	St. Elizabeth
Part of Kellits Clarendon	1	40.7192	0	5	2.7636	3.33078	1	0	99	Clarendon
Passage Fort St. Catherine	1	4.74087	5	5	16.8167	14.6599	1	0	100	St. Catherine
Passmore Town Kingston	1	20.9649	7	7	5.94	3.72058	1	1	101	Kingston
Passmore Town Kingston	1	20.9649	9	17	5.94	3.72058	1	0	101	Kingston
Penwood St. Andrew	1	21.7355	5	3	2.5307	3.89573	1	1	102	St. Andrew
Petersfield Westmoreland	1	16.7779	3	18	5.939	7.41387	0	0	103	Westmoreland
Point Hill St. Catherine	1	14.1781	9	6	2.5408	3.45083	0	0	104	St. Catherine
Port Maria St. Mary	1	26.0873	16	23	5.9164	6.88854	1	0	105	St.Mary
Port Maria St. Mary	1	26.0873	4	9	5.9164	6.88854	1	0	105	St.Mary
Porus Manchester	1	30.468	2	10	4.2717	5.19621	0	0	106	Manchester
Prospect St. Mary	1	8.16143	0	3	16.4833	13.8699	1	0	107	St.Mary
Rae Town Kingston	1	25.1818	4	5	2.51	2.60618	1	1	108	Kingston
Red Hills (Rural) St. Andrew	1	22.0447	0	30	9.6256	9.05419	1	1	109	St. Andrew
Redwood St. Catherine	1	25.6772	1	19	2.0233	3.01336	0	0	110	St. Catherine
Richmond St. Mary	1	38.9443	0	9	2.8325	3.13737	1	0	111	St.Mary
Robins Hall Manchester	1	40.8459	0	3	3.495	6.29139	1	0	112	Manchester
Rose Town St. Andrew	1	38.1046	9	25	2.16	1.63625	1	0	113	St. Andrew
Rowlandsfield St. Thomas	1	41.0253	0	4	2.125	2.16285	1	0	114	St.Thomas
Runaway Bay St. Ann	1	26.3	3	16	10.856	12.0085	1	0	115	St.Ann
Salt Marsh Trelawny	1	19.6844	2	6	8.3675	10.4249	1	0	116	Trelawny
Sandy Bay Clarendon	1	21.3145	1	3	5.2817	7.4344	1	0	117	Clarendon
Sanguinetti Clarendon	1	36.8658	1	8	3.194	1.84805	1	0	118	Clarendon
Savannah-la-mar Business Dist. Westmoreland	1	12.9791	3	11	5.7582	6.62846	1	0	119	Westmoreland
Seaview Gardens St. Andrew	2	12.8637	0	5	5.0335	5.52501	0.5	1	120	St. Andrew
Seaview Gardens St. Andrew	1	12.8637	13	3	5.0335	5.52501	0	0	120	St. Andrew
Seaward Pen St. Andrew	1	22.8325	5	12	7.0486	6.50008	1	0	121	St. Andrew
Seymour Lands St. Andrew	1	3.0728	1	25	46.17	44.605	0	1	122	St. Andrew
Seymour Lands St. Andrew	2	3.0728	6	7	46.17	44.605	1	0	122	St. Andrew
Sligoville St. Catherine	1	14.3025	3	10	3.8887	6.32418	0	0	123	St. Catherine
Slipe St. Elizabeth	1	27.99	2	6	2.15	1.13736	0	0	124	St. Elizabeth
Smithville Clarendon	1	49.1406	2	15	1.25	3.61111	1	0	125	Clarendon
Snow Hill Portland	1	17.4451	0	6	10.9333	16.3636	0	0	126	Portland
Snowdon Manchester	1	27.2135	1	13	7.3467	9.30233	1	0	127	Manchester
Southside Kingston	1	40.8868	2	10	2.218	1.6551	0	0	128	Kingston
Spaldings Clarendon	1	33.5355	0	5	8.9017	7.13486	1	0	129	Clarendon
Spanish Town Central St. Catherine	1	18.0256	60	13	5.9242	9.178	0	0	130	St. Catherine
Spanish Town Central St. Catherine	1	18.0256	108	2	5.9242	9.178	1	0	130	St. Catherine
Spot Valley St. James	1	24.7752	1	9	3.29	3.12849	0	0	131	St.James
St. Ann's Bay St. Ann	1	33.8245	4	13	5.8927	6.92607	0	0	132	St.Ann
St. Ann's Bay St. Ann	1	33.8245	8	11	5.8927	6.92607	0	0	132	St.Ann
St. Ann's Bay St. Ann	1	33.8245	3	6	5.8927	6.92607	1	0	132	St.Ann
St. John's East St. Catherine	1	14.7215	19	12	6.3979	5.93082	1	0	133	St. Catherine
St. John's East St. Catherine	1	14.7215	1	5	6.3979	5.93082	1	0	133	St. Catherine
Steer Town St. Ann	2	25.5475	3	9	6.6683	7.4527	0	0	134	St.Ann
Summerfield Clarendon	1	29.0713	1	4	2.195	4.537	0	0	135	Clarendon
Summerfield Clarendon	1	29.0713	1	10	2.195	4.537	1	0	135	Clarendon
Swift River Portland	1	37.3	0	10	0.42	3.43797	0	0	136	Portland
Temple Hall St. Andrew	1	29.7692	2	8	9.375	8.85236	1	1	137	St. Andrew
Temple Hall St. Andrew	1	29.7692	0	15	9.375	8.85236	1	1	137	St. Andrew
Thompson Town Clarendon	1	36.4262	2	28	2.394	3.54759	1	0	138	Clarendon
Thornton St. Elizabeth	1	26.8712	3	5	2.7944	3.52505	1	0	139	St. Elizabeth
Thornton St. Elizabeth	1	26.8712	0	23	2.7944	3.52505	1	0	139	St. Elizabeth
Tivoli Gardens Kingston	1	12.4652	0	7	4.8362	2.4789	0	1	140	Kingston
Tollgate Clarendon	1	23.2636	4	4	5.8643	6.36588		0	141	Clarendon
Troy Trelawny	1	35.1823	0	15	1.3629	2.5622	1	0	142	Trelawny
Walderston Manchester	2	25.9598	2	6	6.255	1.47949	0.5	0	143	Manchester
Waltham Gardens St. Andrew	1	14.2627	5	4	7.688	8.09594	0	1	144	St. Andrew
Waltham Gardens St. Andrew	1	14.2627	5	7	7.688	8.09594	0	1	144	St. Andrew
Waltham Gardens St. Andrew	1	14.2627	6	8	7.688	8.09594	0	0	144	St. Andrew
Waltham Gardens St. Andrew	1	14.2627	4	3	7.688	8.09594	0	0	144	St. Andrew
Watchwell St. Elizabeth	1	22.2837	3	3	2.376	3.67582	0	0	145	St. Elizabeth
Waterhouse St. Andrew	1	24.6036	11	6	5.37	4.0622	1	1	146	St. Andrew
Waterhouse St. Andrew	1	24.6036	7	9	5.37	4.0622	0	1	146	St. Andrew
Waterhouse St. Andrew	1	24.6036	4	11	5.37	4.0622	1	1	146	St. Andrew
Waterhouse St. Andrew	2	24.6036	19	7.5	5.37	4.0622	1	1	146	St. Andrew
Watt Town St. Ann	1	52.3471	0	10	2.82	4.40299	0	0	147	St.Ann
West Down Town Kingston	1	34.9368	16	4	2.6986	1.22517	0	0	148	Kingston
White Hall St. Thomas	1	35.6	1	3	4.47	2.14357	1	0	149	St.Thomas
Whitehall St. Andrew	1	20.8763	15	7	12.88	15.1013	0	0	150	St. Andrew
Whitfield Town St. Andrew	2	24.9562	23	4	3.581	3.16835	0.5	1	151	St. Andrew
Wilton Gardens/ Rema St. Andrew	1	34.9649	15	16	0.9967	2.06995	0	1	152	St. Andrew
Wilton Gardens/ Rema St. Andrew	1	34.9649	3	11	0.9967	2.06995	0	1	152	St. Andrew
Wilton Gardens/ Rema St. Andrew	1	34.9649	8	8	0.9967	2.06995	1	1	152	St. Andrew
Wilton Gardens/ Rema St. Andrew	1	34.9649	10	14	0.9967	2.06995	1	0	152	St. Andrew
Woodhall Clarendon	1	31.7374	0	6	2.817	4.56654	1	0	153	Clarendon
