# Supplementary material for: Socioeconomic factors associated with severe acute malnutrition in Jamaica
Source: PLoS One. 2017 Mar 14;12(3):e0173101. doi: 10.1371/journal.pone.0173101 (PMC5349655; doi:10.1371/journal.pone.0173101)
Supplement: S6 File — (TXT) [file pone.0173101.s006.txt]

*using data from "DThompson et al_SEF and SAM_Community.xls" 

for var mean_pov _tertiary_2001 _tertiary_2011 mean_age no_crimes:  poisson no_cases  X  , irr \ poisgof
  for var mean_pov _tertiary_2001 _tertiary_2011 mean_age :  poisson no_cases no_crimes X  , irr \ poisgof \ estat ic
         poisson no_cases no_crimes
 estat ic
tabstat no_cases mean_pov mean_age prop_male _tertiary_2001 _tertiary_2011, s( mean    sd p50 p25 p75  n )
poisson no_cases no_crimes mean_pov ,  irr  vce( cluster ksa_crime_yn)
poisgof
poisson no_cases no_crimes mean_pov  _tertiary_2001 ,  irr  vce( cluster ksa_crime_yn)
poisgof
estat ic
poisson no_cases no_crimes mean_pov ,  irr  vce( cluster ksa_crime_yn)
estat ic
summ no_cases
summ no_cases, detail
nbreg  no_cases no_crimes mean_pov ,  irr  vce( cluster ksa_crime_yn)
nbreg  no_cases no_crimes mean_pov ,  irr
poisson no_cases no_crimes mean_pov ,  vce( cluster ksa_crime_yn)
dis 100*(exp(.010018 ) - 1)
tabstat  no_crimes , s( mean p50  sd n )
tabstat  no_crimes , s( mean    sd p50 p25 p75  n )
summ   no_crimes ,  detail
xtsum   no_crimes ,  i( ksa_crime_yn)

*using data from "Cases by time_all parishes_2016_10_27_1.dta""

keep if ksa == 0
tsset doa_yr, y
 for var diag_n1 mean_pov mean_crime   _tertiary_2001 _tertiary_2011 : corrgram X
pwcorr D.mean_crime D.diag_n1 D.mean_pov _tertiary_2001, obs sig


*using data from "Cases by time_ksa vs rest_2016_10_25_1.xls"

keep if ksa == 1
tsset doa_yr, y
 for var diag_n1 mean_pov mean_crime   _tertiary_2001 _tertiary_2011 : corrgram X
pwcorr D.mean_crime D.diag_n1 D.mean_pov _tertiary_2001, obs sig

*using data from "Cases by time_ksa vs rest_2016_10_25_1.xls"

keep if ksa == 0
tsset doa_yr, y
 for var diag_n1 mean_pov mean_crime   _tertiary_2001 _tertiary_2011 : corrgram X
pwcorr D.mean_crime D.diag_n1 D.mean_pov _tertiary_2001, obs sig

*using data set "DThompson et al_SEF and SAM_Community_year.xls"
#delimit ; 
 for var mean_pov mean_crime _tertiary_2001: poisson      diag_n1  X , cluster(comm_no) exposure(doa_yr) irr  \  estat ic \  poisgof \  
 poisson      diag_n1  X if parish < 3  , cluster(comm_no) exposure(doa_yr) irr \  estat ic \  poisgof \  
 poisson      diag_n1  X if parish > 2 , cluster(comm_no) exposure(doa_yr)  irr  \ estat ic \  poisgof ;  

 for var   mean_crime  : poisson      diag_n1  X i.doa_yr , cluster(comm_no) exposure(doa_yr) irr  \ estat ic \  poisgof \   poisson      diag_n1  
 X  i.doa_yr  if parish < 3  , cluster(comm_no) exposure(doa_yr) irr   \ estat ic \  poisgof \ poisson      diag_n1  X i.doa_yr  if parish > 2 , 
 cluster(comm_no) exposure(doa_yr) irr  \ estat ic \ poisgof ;
