# Supplementary material for: Socioeconomic factors associated with severe acute malnutrition in Jamaica
Source: PLoS One. 2017 Mar 14;12(3):e0173101. doi: 10.1371/journal.pone.0173101 (PMC5349655; doi:10.1371/journal.pone.0173101)
Supplement: S7 File — (TXT) [file pone.0173101.s007.txt]

* using data from "DThompson et al_SEF and SAM_Community_year.xls"

xtset comm_no doa_yr , y
xtsum diag_n1
xtgee diag_n1, corr(exc) family(poisson) link(log)
dis .0588105^2
dis e(chi2_dev)
xtgee diag_n1, corr(exc) family(nbinomial) link(log)
xtgee diag_n1, corr(exc) family(poisson) link(log)
estat ic
dis e(deviance)
dis e(chi2_dev)
matrix list e(V)
dis  .0588105^2
matrix list e(V_modelbased)
xtgee diag_n1, corr(ar 1) family(poisson) link(log)
xtgee diag_n1, corr(unstructured) family(poisson) link(log)
matrix list e(V)
xtgee diag_n1, corr(unstructured) family(nbinomial) link(log)
xtgee diag_n1, corr(unstructured) family(nbinomial) link(exc)
xtgee diag_n1, corr(exc) family(nbinomial) link(log)
dis e(deviance)
matrix list e(b)
dis e(scale)
matrix list e(R)
dis 16326.23111 - 15960.50733
xtgee diag_n1 i.doa_yr , corr(exc) family(nbinomial) link(log)
dis e(deviance)
dis e(chi2_dev)
dis 7.7145635 -7.2130498
xtgee diag_n1 i.doa_yr if doa_yr > 2005 , corr(exc) family(nbinomial) link(log)
dis e(deviance)
xtgee diag_n1   , corr(exc) family(nbinomial) link(log)
dis e(deviance)
xtgee diag_n1  if doa_yr > 2005 , corr(exc) family(nbinomial) link(log)
dis e(deviance)
xtgee diag_n1 mean_pov  , corr(exc) family(nbinomial) link(log)
xtgee diag_n1   , corr(exc) family(nbinomial) link(log) exposure(doa_yr)
dis e(deviance)
matrix list e(V)
xtgee diag_n1  i.doa_yr , corr(exc) family(nbinomial) link(log) exposure(doa_yr)
xtgee diag_n1   , corr(exc) family(nbinomial) link(log) exposure(doa_yr)
xtgee diag_n1 doa_yr   , corr(exc) family(nbinomial) link(log)
xtgee diag_n1  mean_pov   , corr(exc) family(nbinomial) link(log)
xtgee diag_n1  mean_crime  , corr(exc) family(nbinomial) link(log)
xtgee diag_n1   _tertiary_2001 , corr(exc) family(nbinomial) link(log)
 tab ksa_with_crime_data
br mean_crime ksa_with_crime_data parish doa_yr if ksa_with_crime_data ==1
br mean_crime ksa_with_crime_data parish doa_yr comm_no if ksa_with_crime_data ==1
xtgee  mean_crime  doa_yr , corr(exc) family(nbinomial) link(log)
pwcorr mean_crime diag_n1
spearman mean_crime diag_n1
spearman mean_crime diag_n1 doa_yr
spearman mean_crime doa_yr
spearman diag_n1doa_yr
spearman diag_n1 doa_yr
br _tertiary_2001 _tertiary_2011 if dos_yr < 2001
br _tertiary_2001 _tertiary_2011 doa_yr if doa_yr < 2001
br mean_crime  _tertiary_2001 _tertiary_2011 doa_yr if doa_yr < 2005
br parish mean_crime  _tertiary_2001 _tertiary_2011 doa_yr if doa_yr < 2005

*Data available  for crime for  period before 2005 for KSA only.

xtsum diag_n1 if parish <= 2
nbreg  diag_n1
nbreg  diag_n1, cluster( comm_no) vce(robust)
nbreg  diag_n1, cluster( comm_no)
nbreg  diag_n1 if parish <3, cluster( comm_no)
nbreg  diag_n1 i.doa_yr if parish <3, cluster( comm_no)
poisson  diag_n1 i.doa_yr if parish <3, cluster( comm_no)
dis 0.201991^2 +0.2890646^2
dis 0.341504^2
xtsum diag_n1 if parish < 3
xtsum diag_n1 if parish > 2


*Verifying there is no overdispersion

nbreg  diag_n1, cluster( comm_no)
nbreg  diag_n1 if parish <3, cluster( comm_no)
nbreg  diag_n1 if parish > 2, cluster( comm_no)
nbreg  diag_n1 if parish > 2, cluster( comm_no) dispersion(constant)
xtgee diag_n1, corr(exc) family(nbinomial) link(log)
xtgee diag_n1  if parish > 2, corr(exc) family(nbinomial) link(log)
xtgee diag_n1  if parish > 2,  family(nbinomial) link(log)
xtgee diag_n1  if parish > 2,  family(nbinomial) link(log) corr(independent)
dis e(deviance)
graph diag_n1 doa_yr if tparish == 1 , c(L) s(i) xlab ylab rlabel
graph diag_n1 doa_yr if parish == 1 , c(L) s(i) xlab ylab rlabel
 xtgee diag_n1, corr(exc) family(nbinomial) link(log)
 xtgee diag_n1, corr(exc) family(nbinomial) link(log) scale(dev)
 xtgee diag_n1, corr(exc) family(poisson) link(log)
dis e(deviance)
 xtgee diag_n1, corr(independent) family(poisson) link(log)
dis e(deviance)
poisson  diag_n1
dis e(deviance)
dis e(ll)
dis e(ll_0)
dis -2*ln(e(ll))
xtpoisson  diag_n1
xtpoisson  diag_n1 if parish <3
xtpoisson  diag_n1 if parish > 2
xtpoisson  diag_n1 if parish > 2, exposure(doa_yr)
xtpoisson  diag_n1 if parish <3, exposure(doa_yr)
xtpoisson  diag_n1  , exposure(doa_yr)
dis e(deviance)
dis e(ll)
dis -2*log(-2)
dis -2*ln(-2)
dis ln(0.1)
dis -2*-230.92082
dis -2*-92.51097
xtpoisson  diag_n1  , exposure(doa_yr) normal
xtpoisson  diag_n1  if parish <3 , exposure(doa_yr) normal
xtpoisson  diag_n1  if parish > 2 , exposure(doa_yr) normal
dis " alpha 6.13e-08 , p value = 1.000, deviance = " -2*-230.92082
dis "  sigma_u .0004781 , p value = 1.000, deviance = " -2*-230.92084
dis "0.0003802   1.000 " -2*-92.510981
dis -2*-138.38136 " and "  .0002611
xtnbreg  diag_n1  , exposure(doa_yr)
xtnbreg diag_n1  if parish <3 , exposure(doa_yr) normal
xtnbreg diag_n1  if parish <3 , exposure(doa_yr)
xtgee diag_n1, corr(exc) family(nbinomial) link(log)
xtgee diag_n1, corr(exc) family(nbinomial) link(log) exposure(doa_yr)
dis e(deviance)
xtgee diag_n1 if parish < 3, corr(exc) family(nbinomial) link(log) exposure(doa_yr)
xtgee diag_n1 if parish >2, corr(exc) family(nbinomial) link(log) exposure(doa_yr)
 dis e(deviance)
xtgee diag_n1 if parish < 3, corr(exc) family(nbinomial) link(log) exposure(doa_yr)
dis e(deviance)
xtgee diag_n1 if parish < 3, corr(exc) family(nbinomial) link(log) exposure(doa_yr) scale(x2)
xtgee diag_n1 if parish > 2 , corr(exc) family(nbinomial) link(log) exposure(doa_yr) scale(x2)
dis e(deviance)
xtgee diag_n1  , corr(exc) family(nbinomial) link(log) exposure(doa_yr) scale(x2)
 dis e(deviance)
xtgee diag_n1  , corr(exc) family(nbinomial) link(log) exposure(doa_yr)
 dis e(deviance)
xtgee diag_n1  , corr(independent) family(nbinomial) link(log) exposure(doa_yr)
dis e(deviance)
xtgee diag_n1  , corr(independent) family(nbinomial) link(log) exposure(doa_yr) scale(x2)
 dis e(deviance)
nbreg diag_n1
nbreg diag_n1 if parish > 3
nbreg diag_n1 if parish > 2
nbreg diag_n1 if parish < 3
nbreg diag_n1 if parish < 3, cluster(comm_no)
nbreg diag_n1 if parish > 2, cluster(comm_no)
nbreg diag_n1  , cluster(comm_no)
 xtgee diag_n1, corr(exc) family(nbinomial) link(log) scale(dev)
 dis e(deviance)
xtgee diag_n1 if parish > 2 , corr(exc) family(nbinomial) link(log) exposure(doa_yr) scale(dev)
dis e(scale)
dis e(dev)
dis e(ll)
xtgee diag_n1 if parish > 2 , corr(exc) family(nbinomial) link(log) exposure(doa_yr) scale(dev)
 dis e(deviance)
xtgee diag_n1 if parish  <3  , corr(exc) family(nbinomial) link(log) exposure(doa_yr) scale(dev)
xtgee diag_n1 if parish > 2 , corr(exc) family(nbinomial 0.5) link(log) exposure(doa_yr) scale(dev)


***Using "Cases by time_ksa vs rest_2016_10_25_1.xls"
* Removing correlation between measurements and time and re-examining relationsip to crime and other variables 

keep if ksa == 1
tsset doa_yr, y
for var mean_crime  mean_pov _tertiary_2001 _tertiary_2011: regress D.(diag_n1  X)
for var mean_crime  : regress D2.(diag_n1  X)
for var   mean_pov _tertiary_2001 _tertiary_2011: regress D.(diag_n1 mean_crime X)
for var   mean_pov _tertiary_2001 _tertiary_2011: regress D.(diag_n1 mean_crime X) \ estat ic
   for var    _tertiary_2001 _tertiary_2011: regress D.(diag_n1 mean_crime mean_pov X) \ estat ic
for var mean_crime  mean_pov _tertiary_2001 _tertiary_2011: regress D.(diag_n1  X) \ estat ic
   tsline mean_crime
   tsline diag_n1
   tsline diag_n1 mean_pov
   tsline diag_n1 mean_crime
   tsline diag_n1 _tertiary_2001 _tertiary_2011
for var diag_n1 mean_crime  mean_pov _tertiary_2001 _tertiary_2011: regress D.X \ estat ic
for var diag_n1 mean_crime  mean_pov _tertiary_2001 _tertiary_2011: regress D2.X \ estat ic

*For KSA the first and second difference estimators for all variables measured over time - number of cases of SAM admitted to the ward, the poverty level, number of  
crimes reported,  _tertiary_2001 _tertiary_2011 - were estimated using a null regression model.  Though not statistically significance, first difference estimators  
as well as the line plots suggested that number case of SAM admitted to the ward was declining at about one per year and the number of crimes reported was falling at  
about 5 per year. Poverty was also declining at a rate of less than one unit per year but the measures of education were increasing.
*Second difference estimators for number of cases,  number of crimes, and poverty indicated that the respective rates of decline were occurring at a decreasing rate  
that was not significantly different from 0.
*Having removed the effect of time on the measures, regression analysis was carried out to determine whether the relationship between number of SAM cases was  
associated with any of the variables.


. keep if ksa == 0


. tsset doa_yr, y
        

. for var mean_crime  mean_pov _tertiary_2001 _tertiary_2011: regress D.(diag_n1  X) \ estat ic


. for var diag_n1 mean_crime  mean_pov _tertiary_2001 _tertiary_2011: regress D.X \ estat ic

. for var diag_n1 mean_crime  mean_pov _tertiary_2001 _tertiary_2011: regress D2.X \ estat ic

. for var  mean_crime  _tertiary_2001 _tertiary_2011: regress D.(diag_n1 mean_pov X)

. for var  mean_crime  _tertiary_2001  :   regress D.(diag_n1 mean_pov _tertiary_2011 X) \ estat ic


.    *In the OUC  there was no association of  the first difference SAM cases and the explanatory variables.
